# Supplementary material for: Genetic Determinants of Plasma Low-Density Lipoprotein Cholesterol Levels: Monogenicity, Polygenicity, and “Missing” Heritability
Source: Biomedicines. 2021 Nov 19;9(11):1728. doi: 10.3390/biomedicines9111728 (PMC8615680; doi:10.3390/biomedicines9111728)
Supplement: Supplementary file 1 [file biomedicines-09-01728-s001.zip]

Archive with 1 entries (1 files):
- biomedicines-1435333-sup2.pdf
